# Supplementary material for: miR-210 loss leads to widespread phenotypic and gene expression changes in human 293T cells
Source: Front Genet. 2024 Dec 16;15:1486252. doi: 10.3389/fgene.2024.1486252 (PMC11683127; doi:10.3389/fgene.2024.1486252)
Supplement: Supplementary file 1 [file Table3.xls]

## Sheet: S3 Table
Supplementary Table 3. miR-210 target gene analyses.
Upregulated mRNAs in KO			Present in miRWalk			Present in miRTarBase
Gene Symbol	Fold change		Gene Symbol	Fold change		Gene Symbol	Fold change
A2M	2.67485		A2M	2.67485		IGFBP3	4.29176
AATK	1.56047		AATK	1.56047		INPP5A	1.37964
ABCA2	1.52038		ABCA2	1.52038		KCMF1	1.56814
ABCB7	1.66085		ABCB7	1.66085		MIR210HG	6.55746
ABCC11	1.4447		ABCC11	1.4447		PIM1	1.71882
ABCC2	1.67689		ABCC2	1.67689		PTPN1	1.30234
ABHD1	1.56229		ABHD1	1.56229		PTPN2	2.43602
ABHD12	1.3454		ABLIM3	1.54128		SERTAD2	1.44453
ABHD8	2.45872		ACOT11	2.60594		SH3BGRL	1.66721
ABLIM3	1.54128		ACOT9	4.65004
ACADL	1.42395		ACSS1	1.42389
ACBD4	1.25521		ACTA2	1.70839
ACOT11	2.60594		ACTL10	4.64724
ACOT9	4.65004		ACTL8	4.63822
ACSS1	1.42389		ACVRL1	2.52109
ACTA2	1.70839		ADAMTS17	1.16797
ACTL10	4.64724		ADAMTS8	2.45536
ACTL8	4.63822		ADAMTSL3	3.09363
ACTR10	1.63152		ADGRE5	2.25117
ACTR5	1.19283		ADGRF3	3.05563
ACVRL1	2.52109		AFMID	1.71487
ADAMTS17	1.16797		AGTR1	1.48721
ADAMTS8	2.45536		AKAP8L	1.14916
ADAMTSL3	3.09363		ALDH1A3	3.95487
ADGRE5	2.25117		ALDH3B1	1.56121
ADGRF3	3.05563		ALDOC	1.50474
ADM5	1.27313		ALOX5	2.63856
AFMID	1.71487		ALPK3	14.9537
AGAP7P	1.83731		AMIGO2	2.51238
AGPAT2	1.74648		AMOTL2	2.15454
AGTR1	1.48721		ANGPTL6	1.92534
AKAP8L	1.14916		ANKEF1	1.48802
ALDH1A3	3.95487		ANKH	1.37397
ALDH3B1	1.56121		ANKRD10	1.9698
ALDOC	1.50474		ANKRD33B	3.87418
ALOX5	2.63856		ANO4	1.94413
ALPK3	14.9537		ANXA4	1.75886
ALPL	2.25265		AP1S2	2.18731
AMIGO2	2.51238		APBA1	1.56635
AMOTL2	2.15454		APMAP	1.49727
ANGPTL6	1.92534		ARC	5.19759
ANKEF1	1.48802		ARGLU1	1.89898
ANKH	1.37397		ARHGAP24	1.25401
ANKRD10	1.9698		ARHGAP27	1.36591
ANKRD33B	3.87418		ARHGEF10L	1.30643
ANO4	1.94413		ARHGEF7	1.31337
ANXA4	1.75886		ARMCX3	1.66929
AOC2	1.65016		ARMCX5	1.47034
AOPEP	2.33896		ARMCX5-GPRASP2	1.45874
AP1S2	2.18731		ARMCX6	1.87302
AP2M1	1.49079		ASAP1	1.32053
APBA1	1.56635		ASS1	1.76825
APMAP	1.49727		ASXL1	1.13956
APOE	2.18424		ATOH7	1.91626
ARC	5.19759		ATP12A	2.0125
ARGLU1	1.89898		ATP1B3	1.30771
ARHGAP24	1.25401		ATP2A3	1.98837
ARHGAP27	1.36591		ATP8A2	1.77495
ARHGEF10L	1.30643		ATXN3	1.86303
ARHGEF7	1.31337		AURKA	1.56913
ARL4A	1.75361		B4GALNT1	2.19225
ARMCX3	1.66929		B4GALT5	1.49739
ARMCX5	1.47034		BAIAP3	4.9281
ARMCX5-GPRASP2	1.45874		BCAM	1.78665
ARMCX6	1.87302		BCL11B	1.96099
ARTN	3.43067		BCL6	1.43577
ASAP1	1.32053		BCL9L	1.26722
ASS1	1.76825		BEST3	1.88156
ASXL1	1.13956		BFSP1	1.73865
ATOH7	1.91626		BHLHA15	25.3108
ATP12A	2.0125		BICD2	2.02092
ATP1B3	1.30771		BIN3	1.17732
ATP2A3	1.98837		BIRC5	1.24027
ATP6AP2	1.20232		BLMH	1.41001
ATP8A2	1.77495		BLVRB	1.34934
ATRAID	1.25674		BNIP3L	1.6653
ATXN3	1.86303		BRD3	1.48533
AURKA	1.56913		BTG2	1.18445
AURKC	1.9166		BUD31	1.35383
B4GALNT1	2.19225		C11orf1	1.78467
B4GALT5	1.49739		C1S	3.60119
BAIAP3	4.9281		C2orf74	1.58851
BAK1P1	1.96663		C2orf92	1.54165
BAMBI	1.40843		C3orf70	1.32849
BCAM	1.78665		CA12	1.43027
BCL11B	1.96099		CALR	1.16848
BCL6	1.43577		CAMK1D	1.53809
BCL9L	1.26722		CAMKK1	1.25992
BCLAF1P2	1.4447		CAMSAP1	1.41304
BEST3	1.88156		CAMTA1	1.74007
BEX4	1.58599		CAPG	1.68197
BFSP1	1.73865		CARD19	1.90636
BHLHA15	25.3108		CARD9	2.52074
BICD2	2.02092		CARS2	1.24733
BIN3	1.17732		CBFA2T2	1.24817
BIRC5	1.24027		CCDC110	2.11967
BLMH	1.41001		CCDC115	1.30091
BLVRB	1.34934		CCDC116	1.83416
BNIP3L	1.6653		CCDC159	1.50127
BRD3	1.48533		CCDC17	3.42981
BTG2	1.18445		CCDC187	8.29517
BUD31	1.35383		CCDC87	1.84439
C11orf1	1.78467		CCN2	6.26601
C15orf48	2.74551		CCNA1	9.11955
C1GALT1P1	2.46648		CCNE1	1.23302
C1QL1	2.99038		CCT7	1.2132
C1S	3.60119		CD55	1.23766
C2orf74	1.58851		CD70	4.12309
C2orf92	1.54165		CD80	2.83542
C3orf70	1.32849		CD83	1.45015
C3orf80	1.63321		CD9	2.06091
CA12	1.43027		CDC25B	1.61845
CALHM2	3.41108		CDCA7L	1.34936
CALR	1.16848		CDK5RAP1	1.24468
CAMK1D	1.53809		CENPP	1.41064
CAMKK1	1.25992		CEP85	1.33375
CAMSAP1	1.41304		CFAP161	5.78044
CAMTA1	1.74007		CFP	1.51683
CAPG	1.68197		CGA	5.20874
CARD19	1.90636		CHGB	5.70334
CARD9	2.52074		CHMP2A	1.35651
CARS2	1.24733		CHMP4B	1.39444
CBFA2T2	1.24817		CHRDL1	10.7883
CBLL1	1.20089		CHRDL2	4.78862
CCDC110	2.11967		CHRNB4	2.71203
CCDC115	1.30091		CINP	1.27343
CCDC116	1.83416		CLCF1	2.57822
CCDC159	1.50127		CLPSL2	1.85656
CCDC17	3.42981		CMBL	3.23686
CCDC187	8.29517		COA8	1.47468
CCDC87	1.84439		COL4A1	1.67509
CCN1	3.81844		COL5A1	3.05032
CCN2	6.26601		COL5A2	2.37898
CCNA1	9.11955		COMMD7	1.52242
CCNE1	1.23302		COPZ1	1.11339
CCNY	1.61423		CORO1A	2.31317
CCNYL2	12.9188		COX7B	1.42896
CCT6B	2.39983		CPM	2.22098
CCT7	1.2132		CPNE1	1.80946
CD55	1.23766		CPNE4	5.44683
CD70	4.12309		CPNE7	4.06509
CD80	2.83542		CPT1C	1.37073
CD83	1.45015		CRABP2	4.7468
CD9	2.06091		CRIP2	2.3857
CDC25B	1.61845		CRYBG1	2.14801
CDCA7L	1.34936		CSDC2	3.06121
CDK5RAP1	1.24468		CSNK2A1	1.54073
CENPP	1.41064		CSPG4	2.15772
CENPS-CORT	1.59042		CSTF2	1.18881
CEP85	1.33375		CTNNBL1	1.5826
CFAP161	5.78044		CTSC	1.40989
CFAP300	5.44524		CTSH	1.71777
CFP	1.51683		CTSV	2.48178
CGA	5.20874		CUL4A	1.72159
CHGB	5.70334		CXCL1	2.50729
CHMP2A	1.35651		CXCL8	2.63748
CHMP4B	1.39444		CXorf38	1.78464
CHRAC1	1.41839		CYB561	3.09082
CHRDL1	10.7883		CYB5A	1.42096
CHRDL2	4.78862		CYHR1	1.16761
CHRNB4	2.71203		CYP2U1	1.32455
CILP2	1.53458		DAP3	1.20691
CINP	1.27343		DCBLD1	1.22847
CKLF	1.37976		DDB2	1.38542
CLCF1	2.57822		DDOST	1.33317
CLDN1	5.4648		DDX31	1.31905
CLDN4	2.49934		DDX3X	1.5437
CLPSL2	1.85656		DENND3	1.7088
CMBL	3.23686		DEPTOR	1.39315
CNN1	5.44592		DGKA	2.54467
COA8	1.47468		DHRS2	3.68
COL4A1	1.67509		DHX35	1.39135
COL5A1	3.05032		DIAPH2	2.29621
COL5A2	2.37898		DLL3	2.19084
COMMD7	1.52242		DLX3	4.07552
COPZ1	1.11339		DNAAF1	3.27174
COQ2	1.28262		DNAH17	2.59352
CORO1A	2.31317		DNAH7	2.09361
COX7B	1.42896		DNAJB2	1.25456
CPM	2.22098		DOCK9	1.3361
CPNE1	1.80946		DOK1	1.4044
CPNE4	5.44683		DPF1	1.39526
CPNE7	4.06509		DPH7	1.22863
CPT1C	1.37073		DPYSL3	2.07737
CRABP2	4.7468		DRAM1	1.97276
CRIP2	2.3857		DRD4	12.3565
CRIP3	1.81974		DRP2	1.86667
CRYBG1	2.14801		DTD1	1.42129
CSDC2	3.06121		DUSP1	1.85943
CSF1	1.24165		DUSP10	1.61821
CSNK2A1	1.54073		DUSP14	1.95622
CSPG4	2.15772		DUSP2	3.06866
CSTF2	1.18881		DUSP4	2.2474
CTNNBL1	1.5826		DYRK4	1.33299
CTSC	1.40989		EAF2	1.42414
CTSH	1.71777		ECE1	1.45739
CTSV	2.48178		EFCAB12	1.58974
CUL4A	1.72159		EFEMP1	8.77279
CXCL1	2.50729		EFNB2	1.45671
CXCL8	2.63748		EGR1	3.25323
CXorf38	1.78464		EHMT1	1.32365
CYB561	3.09082		EIF1AX	1.97647
CYB5A	1.42096		EIF2B5	1.34491
CYHR1	1.16761		EIF2S1	1.59515
CYP2S1	1.74678		EIF2S2	1.8225
CYP2U1	1.32455		EIF3H	1.62514
CYTOR	4.7011		EIF4A2	1.49327
DAP3	1.20691		ELP4	1.38066
DCBLD1	1.22847		EMC1	1.22551
DDB2	1.38542		EMP1	4.80135
DDOST	1.33317		EMP3	1.81121
DDX12P	1.20291		ENO3	1.4221
DDX27	1.21558		ENTPD6	1.28487
DDX31	1.31905		EPHB3	2.04563
DDX3X	1.5437		EPHX2	1.55182
DENND3	1.7088		EPS8L1	1.37376
DEPTOR	1.39315		ERCC5	1.49504
DGKA	2.54467		ERGIC3	1.2875
DGUOK	1.16421		ESPNL	1.56324
DGUOK-AS1	3.16902		ETS1	2.42943
DHRS2	3.68		EXOSC2	1.33442
DHX35	1.39135		F10	10.4861
DIAPH2	2.29621		FABP6	3.62985
DLL3	2.19084		FAHD2B	1.22385
DLX3	4.07552		FAM120A	1.63321
DNAAF1	3.27174		FAM120AOS	2.83586
DNAH17	2.59352		FAM13C	1.45566
DNAH7	2.09361		FAM149A	2.52757
DNAJB2	1.25456		FAM43A	2.45195
DNLZ	1.68551		FAM43B	1.7336
DOCK9	1.3361		FAM72C	1.56223
DOK1	1.4044		FANCC	1.93376
DPF1	1.39526		FANCF	6.21842
DPH7	1.22863		FBXO32	1.94305
DPP4	2.30354		FBXO42	1.19677
DPYSL3	2.07737		FBXO6	10.4113
DRAM1	1.97276		FCF1	1.68109
DRD4	12.3565		FDXR	1.58499
DRP2	1.86667		FGD3	2.55924
DTD1	1.42129		FHL2	1.34012
DUSP1	1.85943		FLNA	1.60999
DUSP10	1.61821		FLNC	1.49444
DUSP14	1.95622		FLRT2	8.44143
DUSP2	3.06866		FMNL3	1.2826
DUSP4	2.2474		FN1	1.91329
DYRK4	1.33299		FOSL1	14.0713
E2F6	2.11234		FOXA2	12.5958
EAF2	1.42414		FOXA3	3.86546
ECE1	1.45739		FOXC2	2.15222
EFCAB12	1.58974		FOXL2	22.0904
EFEMP1	8.77279		FST	2.02131
EFNB2	1.45671		FZD2	1.65486
EGR1	3.25323		FZD7	1.21033
EGR2	3.24228		FZD8	1.81228
EHMT1	1.32365		GABARAPL1	1.68436
EIF1AX	1.97647		GABRD	1.75843
EIF2AK3-DT	1.56057		GABRQ	9.01066
EIF2B5	1.34491		GAD2	3.83863
EIF2S1	1.59515		GAP43	3.46093
EIF2S2	1.8225		GAS2L2	1.97645
EIF3H	1.62514		GATAD1	1.267
EIF4A2	1.49327		GCNA	1.71897
ELF3-AS1	2.18989		GFRA1	1.68186
ELP4	1.38066		GLUL	1.29588
EMC1	1.22551		GNG2	1.31597
EMP1	4.80135		GPATCH3	1.37582
EMP3	1.81121		GPC1	1.28949
ENO2	2.34041		GPR146	1.99592
ENO3	1.4221		GPR45	2.51258
ENTPD6	1.28487		GPRASP1	2.2176
EPHB3	2.04563		GPRC5C	2.37921
EPHX2	1.55182		GPSM1	1.46663
EPS8L1	1.37376		GRHL3	3.24087
ERCC5	1.49504		GRIA4	5.60509
ERGIC3	1.2875		GRIK5	1.77437
ERRFI1	1.8518		GRINA	1.24561
ESPNL	1.56324		GSDMB	1.92373
ETS1	2.42943		GSS	1.34387
ETV2	2.01497		GTPBP8	1.24187
EXOSC2	1.33442		GZF1	1.52507
F10	10.4861		HAND2	1.24051
FABP5	2.11987		HAUS4	1.19625
FABP6	3.62985		HELB	1.43294
FAHD2B	1.22385		HES1	1.57659
FAM120A	1.63321		HLA-A	1.77299
FAM120AOS	2.83586		HLA-DRB5	3.55379
FAM13C	1.45566		HMGCL	1.44955
FAM149A	2.52757		HOXD3	1.73895
FAM238C	4.03352		HPX	3.28364
FAM43A	2.45195		HRH1	2.96136
FAM43B	1.7336		HSD17B6	1.88253
FAM72C	1.56223		HSPA6	3.73615
FAM83D	1.36182		HSPG2	1.6106
FANCC	1.93376		HTR7	1.85452
FANCF	6.21842		ICAM4	1.94151
FBLIM1	1.27545		IFI44L	1.72598
FBXO32	1.94305		IFI6	1.76814
FBXO42	1.19677		IFITM10	1.65816
FBXO6	10.4113		IFITM3	6.02552
FCF1	1.68109		IFNLR1	1.32123
FDXR	1.58499		IGFBP4	2.25955
FERMT1	10.306		IGFBP6	2.15122
FEZF1-AS1	7.35267		IKZF3	6.01091
FGD3	2.55924		IKZF4	1.39528
FHL2	1.34012		IL11	9.08822
FLNA	1.60999		IL1A	3.40712
FLNC	1.49444		IL1R2	2.84135
FLRT2	8.44143		IL1RAP	2.88581
FMNL3	1.2826		IMPA2	1.24653
FN1	1.91329		ING1	1.44625
FOSL1	14.0713		INHBB	4.22948
FOXA2	12.5958		INKA2	1.35504
FOXA3	3.86546		INPP1	1.36245
FOXC2	2.15222		INPP5A	1.37964
FOXL2	22.0904		INTS9	1.19769
FST	2.02131		IQCG	2.21024
FTL	1.98018		IRX4	6.77218
FZD2	1.65486		ISY1	1.50614
FZD7	1.21033		ITGA10	1.66477
FZD8	1.81228		ITGA2B	1.83809
GABARAPL1	1.68436		ITGA4	2.01924
GABRD	1.75843		ITGAM	3.17013
GABRQ	9.01066		JCAD	1.32596
GAD2	3.83863		JUND	1.36928
GADD45A	1.53985		KAT14	1.22213
GAP43	3.46093		KCMF1	1.56814
GAS2L2	1.97645		KCNC3	1.35438
GAS5-AS1	2.24036		KCNJ12	1.21055
GAS6	1.37528		KCNMB4	1.50502
GATA3	1.28227		KCNQ4	1.2238
GATAD1	1.267		KDM3A	2.1103
GBE1	1.88831		KDM6A	1.50693
GBP1P1	2.63885		KHDC1	8.66586
GCNA	1.71897		KIAA1217	2.24452
GFRA1	1.68186		KLF10	1.55776
GID8	1.3818		KLF11	1.82207
GLI4	1.29654		KLF5	1.90224
GLTP	1.14873		KLHL35	15.6015
GLUL	1.29588		KLK8	3.74212
GNG2	1.31597		KLRG1	1.80644
GNG3	2.52039		KRT8	7.76869
GPATCH3	1.37582		L3MBTL4	8.24269
GPBAR1	1.55559		LAMA1	1.56758
GPC1	1.28949		LAMA5	1.48583
GPR146	1.99592		LAMB3	7.17804
GPR3	1.69982		LAMC3	3.75661
GPR45	2.51258		LAMP1	1.44711
GPRASP1	2.2176		LAMP5	4.60519
GPRC5C	2.37921		LCLAT1	1.39642
GPSM1	1.46663		LDAH	1.99716
GRHL3	3.24087		LGALS3BP	7.89994
GRIA4	5.60509		LHX6	1.36089
GRIK5	1.77437		LHX8	1.45054
GRINA	1.24561		LIMD2	1.413
GSDMB	1.92373		LIPE	2.7304
GSS	1.34387		LMAN2L	1.39205
GTPBP8	1.24187		LMCD1	3.03084
GUSBP1	1.54615		LOXL1	2.84633
GZF1	1.52507		LOXL2	1.86747
H2BW3P	2.72153		LPAR2	1.51095
HAND2	1.24051		LPAR5	10.9969
HAS2	2.60857		LPL	2.12281
HAS2-AS1	1.99229		LRRC56	1.8727
HAUS4	1.19625		LRRK1	4.54868
HEBP1	1.20872		LTBP2	1.67182
HELB	1.43294		MAB21L3	1.63214
HES1	1.57659		MACROD2	2.07789
HHEX	1.56124		MAFB	1.93161
HLA-A	1.77299		MANBAL	1.32101
HLA-DMA	2.80656		MAP3K8	2.19571
HLA-DRB1	2.17265		MAPK13	33.1969
HLA-DRB5	3.55379		MATN3	3.25957
HMGCL	1.44955		MB21D2	1.61955
HMOX1	2.36242		MCAM	1.18836
HOXD1	3.76704		MCCC1	1.4546
HOXD3	1.73895		MED14	1.59554
HPX	3.28364		MED30	1.67829
HRH1	2.96136		MEIOC	5.16276
HSBP1L1	9.3142		MELTF	2.54972
HSD17B6	1.88253		MFSD2A	1.27257
HSPA6	3.73615		MKKS	1.70636
HSPB1	2.51227		MKNK1	1.14682
HSPB8	7.6475		MKS1	1.20054
HSPG2	1.6106		MKX	4.87788
HTR7	1.85452		MLH1	4.83079
ICAM4	1.94151		MOB3C	2.58932
ID1	2.16223		MOK	2.18319
IER5	1.33184		MRGBP	1.40758
IER5L	1.44905		MRPL45	1.40921
IFI44L	1.72598		MRPL58	1.35981
IFI6	1.76814		MRPS9	1.14465
IFITM10	1.65816		MSC	1.2443
IFITM3	6.02552		MTHFD2	1.23698
IFNLR1	1.32123		MYH3	1.42005
IGFBP3	4.29176		MYO7A	2.38631
IGFBP4	2.25955		MYOF	3.82756
IGFBP6	2.15122		NAA20	1.92479
IKZF3	6.01091		NAAA	3.05772
IKZF4	1.39528		NAP1L4	1.66094
IL11	9.08822		NAXD	1.59457
IL17RB	2.12831		NBAS	1.37412
IL18	11.3375		NCBP2	1.90221
IL1A	3.40712		NCKAP1L	2.06361
IL1R2	2.84135		NDE1	1.15825
IL1RAP	2.88581		NDRG1	5.01513
IMPA2	1.24653		NDRG3	1.10304
ING1	1.44625		NDUFAF8	1.5583
INHBB	4.22948		NDUFB9	1.53466
INKA2	1.35504		NECAP2	1.43001
INPP1	1.36245		NEDD4L	1.78208
INPP5A	1.37964		NEDD9	1.73165
INTS9	1.19769		NEK2	1.2165
IPPK	2.28885		NFATC2	3.22073
IQCG	2.21024		NFE2L1	1.32314
IRF2BP1	1.13975		NFS1	1.32165
IRX4	6.77218		NINJ1	2.20323
ISY1	1.50614		NKX2-1	1.42045
ITGA10	1.66477		NKX2-4	2.94226
ITGA2B	1.83809		NMNAT3	1.50047
ITGA4	2.01924		NOL4L	1.70492
ITGAM	3.17013		NOS2	2.41689
ITM2C	1.39615		NPIPA2	1.51574
JCAD	1.32596		NPL	2.0179
JPX	1.65654		NQO1	6.64442
JUND	1.36928		NR4A2	1.37392
KANK3	1.52514		NRBP1	1.31089
KAT14	1.22213		NSFL1C	1.18019
KCMF1	1.56814		NTS	2.3775
KCNC3	1.35438		OFD1	2.00455
KCNJ12	1.21055		OSBPL2	1.26099
KCNMB4	1.50502		OSER1	2.8652
KCNQ4	1.2238		OVOL2	16.4885
KDM1A	1.22203		P3H2	2.43283
KDM3A	2.1103		P4HTM	180.783
KDM6A	1.50693		PANK2	1.36995
KHDC1	8.66586		PAPLN	6.00685
KIAA1217	2.24452		PAQR7	2.29878
KIZ	1.7066		PARL	2.2195
KLF10	1.55776		PARP14	144.46
KLF11	1.82207		PBDC1	1.91788
KLF5	1.90224		PCED1B	3.70529
KLHL35	15.6015		PCID2	1.95863
KLK8	3.74212		PDGFRL	2.26126
KLRC2	3.42174		PDIA6	1.35584
KLRG1	1.80644		PDRG1	1.56069
KPNA4	1.65782		PEX12	1.30554
KRT8	7.76869		PEX14	1.25318
L3MBTL4	8.24269		PFKP	2.13336
LAMA1	1.56758		PIGH	1.41849
LAMA5	1.48583		PIGU	1.45255
LAMB3	7.17804		PIGZ	2.55823
LAMC3	3.75661		PIK3CD	1.7292
LAMP1	1.44711		PIK3R5	1.37785
LAMP5	4.60519		PIM1	1.71882
LCLAT1	1.39642		PITHD1	1.65145
LDAH	1.99716		PKIG	1.19148
LGALS3BP	7.89994		PLEC	2.19427
LGALSL-DT	2.11118		PLK2	2.5044
LHX6	1.36089		PLK3	1.65356
LHX8	1.45054		PLOD1	1.56503
LIMD2	1.413		PLPP7	2.26772
LINC00888	2.17976		PLXNA2	1.57499
LINC00937	2.1169		PMP22	1.2684
LINC01260	3.91145		PNRC1	1.20314
LINC01376	4.43106		POFUT1	1.3359
LINC01431	3.41048		POLE4	1.31664
LINC01836	4.8909		POLR3D	1.15182
LINC01869	5.44638		PPP1R15A	1.90197
LINC01976	4.09118		PPP1R16A	1.23105
LINC02086	2.12541		PPP1R3G	1.50768
LINC02732	2.25688		PRKCQ	1.88136
LINC02875	9.90493		PRKCZ	1.21987
LIPE	2.7304		PROCR	1.7203
LMAN2L	1.39205		PROKR1	4.48235
LMCD1	3.03084		PROX2	2.24417
LOXL1	2.84633		PRRC2B	1.22065
LOXL2	1.86747		PSMA7	1.69154
LPAR2	1.51095		PTGES	3.30362
LPAR5	10.9969		PTGR2	1.62958
LPL	2.12281		PTHLH	1.62715
LRRC56	1.8727		PTK6	2.61083
LRRK1	4.54868		PTMA	1.22484
LSM4	1.21408		PTPN2	2.43602
LTBP2	1.67182		PTPRA	1.32876
MAB21L3	1.63214		PTPRB	3.68834
MACROD2	2.07789		PTPRE	7.57032
MAFB	1.93161		PTPRM	1.30953
MAFG-DT	2.07424		PTX3	4.88668
MAN1B1	1.69477		QSOX2	1.30286
MANBAL	1.32101		RAC2	8.47575
MAP3K8	2.19571		RAD51B	1.40359
MAPK13	33.1969		RAE1	1.30725
MATN3	3.25957		RALGDS	1.45942
MB21D2	1.61955		RAP2B	1.44941
MCAM	1.18836		RAPGEFL1	1.73276
MCCC1	1.4546		RASSF4	2.12369
ME1	1.65808		RBM44	3.5972
MED10	2.8689		RBP7	18.725
MED14	1.59554		RFX6	2.69709
MED30	1.67829		RGS16	1.76486
MEIOC	5.16276		RGS2	2.51853
MELTF	2.54972		RGS3	4.41565
METRNL	1.40739		RGS5	1.57804
MFNG	4.88097		RHBDD1	1.29757
MFSD2A	1.27257		RLIM	1.60327
MIAT	4.68554		RND1	1.50403
MINCR	1.66326		RND3	1.74208
MIR210HG	6.55746		RNF114	1.34844
MKKS	1.70636		RNF157	1.34569
MKNK1	1.14682		RNF208	4.49052
MKS1	1.20054		RNF24	1.47083
MKX	4.87788		RNF41	1.2534
MLH1	4.83079		RPH3AL	2.01315
MMP14	8.95783		RPH3AL	2.6111
MOB3C	2.58932		RPL17	1.58738
MOK	2.18319		RPN1	1.21173
MRGBP	1.40758		RPN2	1.46551
MRPL33	1.51875		RPRD1B	1.5314
MRPL45	1.40921		RSPH9	2.7835
MRPL58	1.35981		RTF2	1.63054
MRPS21	1.10869		RTL9	3.28041
MRPS31P5	1.26174		RTN4RL1	2.27704
MRPS9	1.14465		RUNX3	12.1872
MSC	1.2443		RXRA	1.54729
MSC-AS1	1.71562		RYR3	2.03938
MTHFD2	1.23698		SAE1	1.11246
MXRA7	1.31202		SAMD4A	1.31381
MXRA8	1.72118		SARDH	4.6215
MYBL2	1.1878		SDC1	1.37344
MYH3	1.42005		SDC4	2.41679
MYH7B	2.51286		SEMA5B	7.11342
MYO7A	2.38631		SEPTIN4	1.68414
MYOD1	2.11736		SEPTIN9	1.38141
MYOF	3.82756		SERINC3	1.37219
NAA20	1.92479		SERTAD2	1.44453
NAAA	3.05772		SFXN3	2.14011
NALT1	3.67792		SGK1	1.9114
NAP1L4	1.66094		SH2D4A	4.27598
NAXD	1.59457		SH3BGRL	1.66721
NBAS	1.37412		SIGLEC10	2.30567
NCBP2	1.90221		SIX2	1.20502
NCKAP1L	2.06361		SIX3	14.4968
NDE1	1.15825		SLC10A4	2.92549
NDRG1	5.01513		SLC15A1	3.82156
NDRG3	1.10304		SLC16A5	21.5645
NDUFAF8	1.5583		SLC19A3	1.58959
NDUFB9	1.53466		SLC25A4	1.17432
NDUFV2-AS1	1.7089		SLC25A43	3.26225
NECAP2	1.43001		SLC35G2	2.59751
NEDD4L	1.78208		SLC39A11	1.37543
NEDD9	1.73165		SLC39A14	1.34029
NEK2	1.2165		SLC39A4	1.56991
NELFCD	1.3784		SLC39A9	1.35697
NFATC2	3.22073		SLC4A8	1.53391
NFE2L1	1.32314		SLC66A2	1.34513
NFS1	1.32165		SLC6A11	1.85455
NHLH2	13.3284		SLC7A8	1.46517
NINJ1	2.20323		SLC9A8	1.28056
NKX2-1	1.42045		SLFN5	1.541
NKX2-4	2.94226		SLIRP	1.43396
NMI	4.17813		SLX4IP	1.48877
NMNAT3	1.50047		SMAD7	1.70587
NOL4L	1.70492		SMC1A	1.22373
NOS2	2.41689		SMN1	1.91027
NPDC1	2.06736		SMOX	1.41664
NPEPPSP1	1.68204		SMS	2.31971
NPIPA2	1.51574		SNAI1	7.12081
NPL	2.0179		SNAPC4	1.47644
NPY2R	1.81305		SNW1	1.29219
NQO1	6.64442		SNX21	1.21003
NR4A2	1.37392		SOCS1	1.96753
NRBP1	1.31089		SOCS3	7.73039
NSFL1C	1.18019		SORBS1	1.19495
NTS	2.3775		SOX9	1.5017
OFD1	2.00455		SP6	1.90026
OSBPL2	1.26099		SPICE1	1.17168
OSER1	2.8652		SPRED3	1.78141
OSGIN1	1.75866		SPRYD3	1.19652
OST4	1.09558		SRC	1.33003
OVOL2	16.4885		SRSF6	1.47509
P3H2	2.43283		STAT5B	1.17475
P4HTM	180.783		STAU1	1.36528
PALM	2.31026		STK24	1.56282
PANK2	1.36995		STMN3	2.10242
PAPLN	6.00685		STPG1	1.38577
PAQR7	2.29878		STRAP	1.56927
PARL	2.2195		STS	2.63181
PARP14	144.46		STX16	1.50396
PAXX	1.54227		STX8	1.43964
PBDC1	1.91788		SULF2	1.32273
PCED1B	3.70529		SV2A	1.77023
PCID2	1.95863		SYAP1	1.87583
PCK1	4.2732		SYBU	1.64369
PCSK6-AS1	2.18064		SYNPO2	2.03193
PDGFRL	2.26126		SYS1	1.16473
PDIA6	1.35584		SYT12	1.65892
PDRG1	1.56069		SYT3	1.55233
PEX12	1.30554		TAPBP	1.72975
PEX14	1.25318		TAPBP	2.59818
PFDN4	1.62801		TASP1	1.61692
PFKP	2.13336		TATDN1	2.11791
PGM5	1.36665		TBC1D30	1.25705
PHLDA1	2.00798		TBC1D3E	1.25111
PHPT1	1.43383		TCF7L1	1.30578
PHRF1	1.84673		TCFL5	1.31522
PHRF1	1.58939		TCTN1	1.48112
PIGH	1.41849		TDRD12	1.89313
PIGU	1.45255		TENT4A	1.39951
PIGZ	2.55823		TEX14	3.20762
PIK3CD	1.7292		TEX30	3.08607
PIK3R5	1.37785		TFAP2C	1.81188
PIM1	1.71882		TGFB1I1	2.61334
PIN4	1.61525		TGFB2	3.99715
PITHD1	1.65145		TGFBR3L	2.089
PKIG	1.19148		TIMM9	1.39234
PLAAT1	2.97403		TLCD3A	1.23677
PLEC	2.19427		TLCD3B	6.41608
PLK2	2.5044		TM2D3	1.33166
PLK3	1.65356		TM6SF2	1.76133
PLLP	1.56976		TM9SF2	2.14387
PLOD1	1.56503		TM9SF4	1.23786
PLPP7	2.26772		TMBIM1	7.7138
PLXNA2	1.57499		TMED10	1.39422
PMP22	1.2684		TMEM108	1.4576
PNPLA4	1.54132		TMEM141	1.60262
PNRC1	1.20314		TMEM163	1.88295
POFUT1	1.3359		TMEM176B	3.84063
POLE4	1.31664		TMEM182	1.76026
POLR3D	1.15182		TMEM203	1.67134
PPP1R15A	1.90197		TMEM230	1.71155
PPP1R16A	1.23105		TMEM232	2.6436
PPP1R3G	1.50768		TMEM240	2.63604
PPP4R1L	1.50917		TMEM253	1.52933
PRKCQ	1.88136		TMEM269	4.68129
PRKCZ	1.21987		TMEM37	1.57877
PROCR	1.7203		TMEM50A	1.66793
PROKR1	4.48235		TMEM69	1.32938
PROX2	2.24417		TMTC4	1.95603
PRPH	2.16018		TNFRSF25	1.70672
PRRC2B	1.22065		TNFRSF9	3.64268
PRSS36	1.73609		TNS1	2.11564
PSMA7	1.69154		TOMM34	1.13402
PTGES	3.30362		TOP1MT	1.3261
PTGR2	1.62958		TOX2	1.50447
PTHLH	1.62715		TP53RK	1.42229
PTK6	2.61083		TPP2	1.63754
PTMA	1.22484		TPX2	1.50171
PTPN1	1.30234		TRIM32	1.7175
PTPN2	2.43602		TRIM36	1.23406
PTPRA	1.32876		TRIM47	2.85957
PTPRB	3.68834		TRIM54	8.71781
PTPRE	7.57032		TRMT2B	1.23219
PTPRM	1.30953		TRPC4AP	1.35706
PTX3	4.88668		TSEN15	1.23767
PVT1	2.47057		TSNARE1	1.29948
QSOX2	1.30286		TSPAN9	1.11497
RAB11FIP1P1	2.57406		TTI1	1.317
RAB32	1.80695		TUBB3	1.31901
RAB9A	2.40711		TUBB6	1.1072
RAC2	8.47575		TUBGCP3	1.66361
RAC3	1.17561		TXNL4A	1.6503
RAD51B	1.40359		UAP1	1.33033
RAE1	1.30725		UAP1L1	1.9064
RALGDS	1.45942		UBAC2	1.41244
RAP2B	1.44941		UBC	1.29754
RAPGEFL1	1.73276		UBE2QL1	4.71926
RASD1	4.65049		UBE2V1	1.30567
RASSF4	2.12369		UBOX5	1.64065
RAX	2.79011		UFSP2	1.87266
RBM44	3.5972		UPK1A	3.53239
RBP7	18.725		UPRT	1.45892
RDH5	1.75962		UQCC1	1.49421
RETSAT	1.11105		USE1	1.54562
RFX6	2.69709		VAV2	1.32807
RGCC	1.47498		VIM	1.74106
RGS16	1.76486		VPS28	1.30639
RGS19	1.44612		VWA1	1.31249
RGS2	2.51853		WASF2	1.44668
RGS3	4.41565		WASHC3	1.94935
RGS5	1.57804		WDPCP	1.44561
RHBDD1	1.29757		WDR5	1.5696
RIDA	1.44118		WDTC1	1.14715
RIMS4	1.282		WNK4	1.35217
RLIM	1.60327		WNT11	1.63895
RND1	1.50403		WNT6	3.73795
RND3	1.74208		YBX3	1.05219
RNF114	1.34844		YEATS2	1.34939
RNF157	1.34569		YPEL2	1.88518
RNF208	4.49052		YY1	1.23826
RNF227	1.41769		ZBTB39	1.49037
RNF24	1.47083		ZFAND3	1.1664
RNF41	1.2534		ZHX1-C8orf76	2.13501
ROMO1	1.17761		ZIC1	7.13624
RPH3AL	2.6111		ZNF114	2.28164
RPH3AL	2.01315		ZNF133	1.45071
RPL13P5	1.80117		ZNF143	1.60269
RPL17	1.58738		ZNF16	1.75094
RPL23AP87	5.6082		ZNF160	2.23434
RPL35A	1.72336		ZNF337	1.82337
RPN1	1.21173		ZNF34	1.78601
RPN2	1.46551		ZNF343	1.53237
RPRD1B	1.5314		ZNF410	1.29616
RPS21	1.41393		ZNF416	2.5627
RRBP1	1.22392		ZNF485	2.50006
RSPH9	2.7835		ZNF488	1.16104
RTF2	1.63054		ZNF517	1.33354
RTL9	3.28041		ZNF544	19.852
RTN4RL1	2.27704		ZNF595	19.2873
RUNX3	12.1872		ZNF600	62.2652
RUVBL1	1.1336		ZNF606	2.10556
RXRA	1.54729		ZNF622	2.03289
RYR3	2.03938		ZNF7	1.89699
SAE1	1.11246		ZNF761	1.83209
SAMD4A	1.31381		ZNF875	2.16989
SAPCD2	1.97174
SARDH	4.6215
SDAD1P1	2.54898
SDC1	1.37344
SDC4	2.41679
SELENON	1.22416
SEMA5B	7.11342
SEPTIN4	1.68414
SEPTIN9	1.38141
SERINC3	1.37219
SERPINB9	2.0991
SERTAD2	1.44453
SFXN3	2.14011
SGK1	1.9114
SH2D4A	4.27598
SH3BGRL	1.66721
SIGLEC10	2.30567
SIX2	1.20502
SIX3	14.4968
SLC10A4	2.92549
SLC15A1	3.82156
SLC16A5	21.5645
SLC19A3	1.58959
SLC25A4	1.17432
SLC25A43	3.26225
SLC35G2	2.59751
SLC38A3	1.42967
SLC39A11	1.37543
SLC39A14	1.34029
SLC39A4	1.56991
SLC39A9	1.35697
SLC45A1	2.09192
SLC4A8	1.53391
SLC66A2	1.34513
SLC6A11	1.85455
SLC7A8	1.46517
SLC9A8	1.28056
SLFN5	1.541
SLIRP	1.43396
SLX4IP	1.48877
SMAD7	1.70587
SMC1A	1.22373
SMIM26	1.40949
SMIM2-AS1	1.78699
SMN1	1.91027
SMOX	1.41664
SMS	2.31971
SNAI1	7.12081
SNAPC4	1.47644
SNHG11	1.33957
SNTG2-AS1	1.40901
SNW1	1.29219
SNX21	1.21003
SNX5	1.48805
SOCS1	1.96753
SOCS3	7.73039
SORBS1	1.19495
SOX3	3.69203
SOX9	1.5017
SP6	1.90026
SPACA6	2.80168
SPICE1	1.17168
SPRED3	1.78141
SPRYD3	1.19652
SRC	1.33003
SRSF6	1.47509
STAT5B	1.17475
STAU1	1.36528
STK24	1.56282
STMN3	2.10242
STPG1	1.38577
STRAP	1.56927
STS	2.63181
STX16	1.50396
STX8	1.43964
SULF2	1.32273
SV2A	1.77023
SYAP1	1.87583
SYBU	1.64369
SYNPO2	2.03193
SYS1	1.16473
SYT12	1.65892
SYT3	1.55233
TAF4	1.41068
TAPBP	2.59818
TAPBP	1.72975
TASP1	1.61692
TATDN1	2.11791
TBC1D30	1.25705
TBC1D3E	1.25111
TBCCD1	1.33305
TCF7L1	1.30578
TCFL5	1.31522
TCTN1	1.48112
TDRD12	1.89313
TDRP	9.0313
TENT4A	1.39951
TENT5C	1.93782
TEX14	3.20762
TEX19	1.41201
TEX30	3.08607
TFAP2C	1.81188
TFPI2	4.05071
TGFB1I1	2.61334
TGFB2	3.99715
TGFBR3L	2.089
TGM2	2.15905
THAP2	1.6721
TIMM9	1.39234
TLCD3A	1.23677
TLCD3B	6.41608
TM2D3	1.33166
TM4SF19-AS1	3.71113
TM6SF2	1.76133
TM9SF2	2.14387
TM9SF4	1.23786
TMBIM1	7.7138
TMED10	1.39422
TMEM108	1.4576
TMEM141	1.60262
TMEM163	1.88295
TMEM176B	3.84063
TMEM182	1.76026
TMEM203	1.67134
TMEM220	3.22875
TMEM230	1.71155
TMEM232	2.6436
TMEM240	2.63604
TMEM253	1.52933
TMEM269	4.68129
TMEM37	1.57877
TMEM44-AS1	3.16086
TMEM50A	1.66793
TMEM69	1.32938
TMTC4	1.95603
TNFRSF25	1.70672
TNFRSF9	3.64268
TNNC1	1.6874
TNS1	2.11564
TOMM34	1.13402
TOP1MT	1.3261
TOX2	1.50447
TP53RK	1.42229
TPP2	1.63754
TPRN	1.65834
TPX2	1.50171
TRIM32	1.7175
TRIM36	1.23406
TRIM47	2.85957
TRIM54	8.71781
TRIM58	2.83106
TRMT2B	1.23219
TRNP1	1.75275
TRPC4AP	1.35706
TSEN15	1.23767
TSIX	2.91865
TSNARE1	1.29948
TSPAN9	1.11497
TTI1	1.317
TUBB3	1.31901
TUBB6	1.1072
TUBGCP3	1.66361
TXNL4A	1.6503
UAP1	1.33033
UAP1L1	1.9064
UBAC2	1.41244
UBBP4	1.60012
UBC	1.29754
UBE2QL1	4.71926
UBE2V1	1.30567
UBOX5	1.64065
UCHL1	2.4529
UFSP2	1.87266
UPK1A	3.53239
UPK1B	8.80408
UPRT	1.45892
UQCC1	1.49421
UQCRFS1	1.13503
USE1	1.54562
USP2-AS1	1.73489
USP9X	1.8213
VAPB	1.42042
VAV2	1.32807
VEGFC	1.22515
VGF	3.68878
VIM	1.74106
VPS28	1.30639
VTI1B	1.4778
VWA1	1.31249
WASF2	1.44668
WASHC3	1.94935
WDPCP	1.44561
WDR5	1.5696
WDTC1	1.14715
WNK2	1.50084
WNK4	1.35217
WNT11	1.63895
WNT6	3.73795
WWC2-AS2	1.76645
WWTR1-AS1	3.65482
YBX1	1.16328
YBX3	1.05219
YEATS2	1.34939
YPEL2	1.88518
YY1	1.23826
ZBTB39	1.49037
ZFAND3	1.1664
ZFAS1	1.77662
ZFP36	2.7329
ZFP36L2	1.78387
ZHX1-C8orf76	2.13501
ZIC1	7.13624
ZNF114	2.28164
ZNF133	1.45071
ZNF143	1.60269
ZNF16	1.75094
ZNF160	2.23434
ZNF222	2.30035
ZNF337	1.82337
ZNF337-AS1	1.91273
ZNF34	1.78601
ZNF343	1.53237
ZNF385C	2.26095
ZNF410	1.29616
ZNF416	2.5627
ZNF485	2.50006
ZNF488	1.16104
ZNF517	1.33354
ZNF544	19.852
ZNF595	19.2873
ZNF600	62.2652
ZNF606	2.10556
ZNF622	2.03289
ZNF7	1.89699
ZNF761	1.83209
ZNF773	2.34297
ZNF793-AS1	3.34941
ZNF875	2.16989
ZNFX1	1.39747
ZNRD1ASP	1.6881
